# Supplementary material for: Biocompatible Hydrogel-Based Liquid Marbles with Magnetosomes
Source: Materials (Basel). 2023 Dec 24;17(1):99. doi: 10.3390/ma17010099 (PMC10779466; doi:10.3390/ma17010099)
Supplement: Supplementary file 1 [file materials-17-00099-s001.zip]

Archive with 2 entries (2 files):
- materials-2779066-supplementary-video S1.mp4
- materials-2779066-supplementary.pdf
